# Supplementary material for: Polymer Solutions in Microflows: Tracking and Control over Size Distribution
Source: Polymers (Basel). 2024 Dec 26;17(1):28. doi: 10.3390/polym17010028 (PMC11722862; doi:10.3390/polym17010028)
Supplement: Supplementary file 1 [file polymers-17-00028-s001.zip]

Archive with 1 entries (1 files):
- polymers-3364509-supplementary.pdf
